# Supplementary material for: Minimal residual disease assessment of papillary thyroid carcinoma through circulating tumor cell‐based cytology
Source: Cancer Med. 2022 May 18;11(24):4830–7. doi: 10.1002/cam4.4813 (PMC9761073; doi:10.1002/cam4.4813)
Supplement: Supplementary file 1 — Table S1 [file CAM4-11-4830-s001.xlsx]

## Sheet: Foglio1
IDNUMBER	SEX	Age	Fine-needle aspiration cytology (FNAC)	Hystology	Size (mm)	N stage	EXTRANODAL INVASION	Multifocality	DM	Surgery	Pathology	Tgb level post surgery	CD45 neg (%)	IMMUNO-CTCs-Thyroid	S-phase (%)	eco post-surgey	DFS (months)
PZT0301	male	23	Tir 5	DTC	<30 mm	2N	YES	1		thyroidectomy/lymphadenectomy	PTC	Tg <0.1 ng/ml	5	neg	34	neg	12
PZT0302	female	52	Tir 5	DTC	<30 mm	1N	YES	1		thyroidectomy/lymphadenectomy	PTC	Tg <0.1 ng/ml	12	neg	23	neg	12
PZT0303	male	20	Tir 4	DTC	> 30 mm	5N	YES	1		thyroidectomy/lymphadenectomy	PTC	Tg <0.1 ng/ml	17	neg	26	neg	12
PZT0304	female	33	Tir 5	DTC	> 30 mm	0N	NO	1		thyroidectomy/lymphadenectomy	PTC	Tg <0.1 ng/ml	21	neg	37	neg	12
PZT0305	female	31	TIR 5	DTC	> 30 mm	5N	YES	>1		thyroidectomy/lymphadenectomy	PTC	Tg <0.1 ng/ml	6	neg	30	neg	12
PZT0306	female	53	Tir 4	DTC	<30 mm	2N	YES	1		thyroidectomy/lymphadenectomy	PTC	Tg <0.1 ng/ml	3	neg	22	neg	12
PZT0307	male	25	Tir 3 B	DTC	<30 mm	3N	YES	1		thyroidectomy/lymphadenectomy	PTC	Tg <0.1 ng/ml	1	neg	19	neg	12
PZT0308	male	25	Tir 5	DTC	> 30 mm	1N	YES	1		thyroidectomy/lymphadenectomy	PTC	Tg <0.1 ng/ml	2	neg	24	neg	12
PZT0309	male	53	Tir 3 B	DTC	> 30 mm	0N	NO	1		thyroidectomy/lymphadenectomy	PTC	Tg <0.1 ng/ml	5	neg	22	neg	12
PZT0310	male	65	Tir 3 B	DTC	> 30 mm	0N	NO	1		thyroidectomy/lymphadenectomy	PTC	Tg <0.1 ng/ml	9	neg	26	neg	12
PZT0311	male	42	Tir 3	DTC	> 30 mm	0N	NO	1		thyroidectomy/lymphadenectomy	PTC	Tg <0.1 ng/ml	22	neg	32	neg	12
PZT0312	female	28	Tir 3 A	DTC	> 30 mm	0N	NO	1		thyroidectomy/lymphadenectomy	PTC	Tg <0.1 ng/ml	1.8	neg	31	neg	12
PZT0313	male	65	Tir 3	DTC	<30 mm	9N	YES	1		thyroidectomy/lymphadenectomy	PTC	Tg <0.1 ng/ml	15	neg	33	neg	12
PZT0314	female	30	Tir 4	DTC	> 30 mm	0N	NO	1		thyroidectomy/lymphadenectomy	PTC	Tg <0.1 ng/ml	11	neg	22	neg	12
PZT0315	female	17	Tir 3 A	DTC	> 30 mm	0N	NO	1		thyroidectomy/lymphadenectomy	PTC	Tg <0.1 ng/ml	18	neg	34	neg	12
PZT0316	female	66	Tir 3 A	DTC	> 30 mm	0N	NO	1		thyroidectomy/lymphadenectomy	PTC	Tg <0.1 ng/ml	3	neg	29	neg	12
PZT0317	male	24	Tir 5	DTC	> 30 mm	1N	YES	>1	1	thyroidectomy/lymphadenectomy	PTC	Tg >1 ng/ml	37	pos	45	pos	1
PZT0318	female	25	Tir 5	DTC	> 30 mm	2N	YES	>1	1	thyroidectomy/lymphadenectomy	PTC	Tg <0.1 ng/ml	31	pos	44	pos	9
PZT0319	male	56	Tir 4	DTC	> 30 mm	5N	YES	>1	1	thyroidectomy/lymphadenectomy	PTC	Tg >1 ng/ml	40	pos	45	pos	1
PZT0320	female	30	TIR 5	DTC	> 30 mm	5N	YES	>1	1	thyroidectomy/lymphadenectomy	PTC	Tg >1 ng/ml	43	pos	42	pos	1
															31
				34

## Sheet: Foglio2
IDNUMBER	SEX	Age	status	CD45 neg (%)	S-phase (%)
1	F	42	Healthy Control	8.3	10
2	F	39	Healthy Control	9.1	11
3	F	38	Healthy Control	1.3	4
4	F	33	Healthy Control	10.1	21.8
5	F	32	Healthy Control	3	11
6	F	32	Healthy Control	9	12
7	F	32	Healthy Control	8	12
8	F	31	Healthy Control	2	12.3
9	F	27	Healthy Control	5.1	7.2
10	F	25	Healthy Control	3.9	20
11	F	25	Healthy Control	2	22.3
12	F	22	Healthy Control	5.8	1
13	M	88	Healthy Control	1	21
14	M	88	Healthy Control	1	21
15	M	81	Healthy Control	3.9	28
16	M	81	Healthy Control	9.5	12
17	M	81	Healthy Control	7.8	14
18	M	78	Healthy Control	12	18
19	M	76	Healthy Control	0	0
20	M	70	Healthy Control	1	19
